# Supplementary material for: Histidine-Tagged Folate-Targeted Gold Nanoparticles for Enhanced Transgene Expression in Breast Cancer Cells In Vitro
Source: Pharmaceutics. 2021 Dec 27;14(1):53. doi: 10.3390/pharmaceutics14010053 (PMC8781941; doi:10.3390/pharmaceutics14010053)
Supplement: Supplementary file 1 [file pharmaceutics-14-00053-s001.zip]

Archive with 1 entries (1 files):
- pharmaceutics-1491593-supplementary material-updated.pdf
